# Supplementary material for: Circulating microRNAs 34a, 122, and 192 are linked to obesity-associated inflammation and metabolic disease in pediatric patients
Source: Int J Obes (Lond). 2021 May 13;45(8):1763–72. doi: 10.1038/s41366-021-00842-1 (PMC8310785; doi:10.1038/s41366-021-00842-1)
Supplement: Supplementary file 1 — Supplementary Table 1 [file 41366_2021_842_MOESM1_ESM.xlsx]

## Sheet: Tabelle1
Supplementary table 1 Sequences of analyzed miRNAs
miRNA	Sequence
miR15a-5p	TAGCAGCACATAATGGTTTGTGA
miR19b-3p	GTGCAAATCCATGCAAAACTG
miR23a-3p	ACATTGCCAGGGATTTCCAA
miR27b-3p	TCACAGTGGCTAAGTTCTGCAA
miR33a	CGCGTGCATTGTAGTTGCATT
miR33b-5p	CGTGCATTGCTGTTGCAT
miR34a-5p	GGCAGTGTCTTAGCTGGTTGTAAAA
miR93-5p	GAGCTAGCACTTCCCGAAAA
miR98-5p	GGTTCGGTGAGGTAGTAAGTTGTATT
miR122-5p	TGGAGTGTGACAATGGTGTTTG
miR144-3p	CGCCTACAGTATAGATGATGTACTAAA
miR144-5p	CGGATATCATCATATACTGTAAGAAAAA
miR192-5p	CTGACCTATGAATTGACAGCCAAA
miR193b-5p	GTTTTGAGGGCGAGATGAAAA
miR197-3p	CCTTCTCCACCCAGCAA
miR1290	GATTTTTGGATCAGGGAAAAA
Reference miRNAs
miR16-5p	CGCCATAGCAGCACGTAAAT
miR24-3p	TGGCTCAGTTCAGCAGGAACA
miR25-3p	CATTGCACTTGTCTCGGTCTG
miR26a-5p	TTCAAGTAATCCAGGATAGGCTAAA
