# Supplementary material for: Circulating microRNAs 34a, 122, and 192 are linked to obesity-associated inflammation and metabolic disease in pediatric patients
Source: Int J Obes (Lond). 2021 May 13;45(8):1763–72. doi: 10.1038/s41366-021-00842-1 (PMC8310785; doi:10.1038/s41366-021-00842-1)
Supplement: Supplementary file 2 — Supplementary Table 2 [file 41366_2021_842_MOESM2_ESM.xlsx]

## Sheet: Tabelle1
Supplementary table 2 Comparison of children and adolescents with obesity-related comorbidities vs. respective controls.
		Prediabetes			IGT			Metabolic Syndrome			MUO			NAFLD			Hypertension
	Presence of comobidity	Mean	SD	p=	Mean	SD	p=	Mean	SD	p=	Mean	SD	p=	Mean	SD	p=	Mean	SD	p=
miRNA 192	no	-0.04	1.03	0.12	-0.01	0.97	0.65	0.01	1.04	0.51	-0.33	0.89	0.03*	-0.38	0.82	0.01**	-0.0381494	0.98	0.05*
	yes	0.36	1		0.17	0.99		0.2	1.01		0.17	1.05		0.34	1.07		0.515302	1.22
miRNA 122	no	-0.22	1.92	0.01**	-0.04	1.74	0.54	-0.1	1.92	0.1	-0.44	1.5	0.15	-0.88	1.7	0.01**	-0.099795	1.72	0.11
	yes	1.07	1.23		0.38	1.82		0.76	1.4		0.18	1.99		0.69	1.72		0.732644	2.6
miRNA 27b	no	0.96	0.8	0.3	0.95	0.74	0.87	1	0.77	0.93	0.97	0.79	0.9	0.86	0.87	0.09	0.992255	0.72	0.84
	yes	1.16	0.5		0.91	0.43		1.01	0.64		0.99	0.75		1.1	0.64		0.950508	0.96
miRNA 1290	no	0.98	1.38	0.92	1.04	1.26	0.49	0.98	1.38	0.99	1.11	1.19	0.58	0.76	1.33	0.13	1.02203	1.26	0.59
	yes	1.01	0.93		0.68	1.81		0.98	0.7		0.95	1.36		1.15	1.28		0.825521	1.66
miRNA 15a	no	0.06	0.55	0.15	0.05	0.55	0.01**	0.05	0.56	0.28	-0.07	0.52	0.24	0.07	0.59	0.51	0.0526244	0.55	0.48
	yes	-0.13	0.55		-0.58	0.26		-0.11	0.45		0.07	0.56		0	0.52		-0.0531396	0.54
miRNA 23a	no	0.96	0.85	0.24	1.02	0.84	0.96	1.01	0.84	0.87	1.03	0.79	0.76	1.07	0.95	0.48	0.988095	0.79	0.93
	yes	1.2	0.75		1.04	1		0.97	0.86		0.97	0.86		0.95	0.75		0.969204	1.09
miRNA 197	no	0.91	1.33	0.49	0.94	1.27	0.4	0.98	1.27	0.52	0.87	1.33	0.79	0.84	1.39	0.45	0.971429	1.19	0.49
	yes	1.12	0.93		1.37	1.52		0.75	1.23		0.95	1.24		1.03	1.17		0.734312	1.59
miRNA 98	no	0.97	0.99	0.71	0.99	1.03	0.72	0.97	1	0.69	0.58	1.22	0.03*	0.9	0.96	0.67	0.931912	1.04	0.65
	yes	0.88	1.01		0.85	0.82		0.85	0.96		1.08	0.89		0.99	1.02		1.05562	0.76
miRNA 33b	no	0.97	1.05	0.08	0.97	1.06	0.99	1.07	1.04	0.76	0.93	0.82	0.43	0.86	1.04	0.1	1.14539	1.02	0.09
	yes	1.42	1.05		0.96	1.33		0.98	1.22		1.12	1.14		1.2	1.06		0.655375	1.22
miRNA 33a	no	1.92	0.93	0.27	1.91	0.88	0.59	1.96	0.94	0.98	2.15	0.78	0.2	1.99	1.04	0.79	2.01175	0.85	0.16
	yes	2.15	0.66		2.1	0.7		1.96	0.5		1.89	0.93		1.94	0.77		1.67075	1.11
miRNA 34a	no	-0.11	1.22	0.02*	-0.08	1.14	0.05*	-0.05	1.22	0.17	-0.17	0.95	0.3	-0.45	1.11	0.01**	-0.0114725	1.07	0.44
	yes	0.56	0.92		0.54	0.64		0.41	1.01		0.1	1.28		0.36	1.15		0.24575	1.83
miRNA 144-3p	no	1.03	0.65	0.97	1.02	0.67	0.56	1.02	0.65	0.92	1.03	0.75	0.86	1.14	0.64	0.1	1.05714	0.63	0.46
	yes	1.02	0.63		0.86	0.75		1.04	0.6		1.05	0.58		0.94	0.63		0.931312	0.6
miRNA 144-5p	no	1.06	1.25	0.69	1.1	1.21	0.51	1.08	1.21	0.38	1.12	1.02	0.75	0.97	1.24	0.62	1.0933	1.18	0.35
	yes	0.95	1		1.42	0.99		0.79	1.15		1.03	1.26		1.09	1.18		0.787937	1.31
miRNA 193b	no	-0.04	1.22	0.4	-0.04	1.11	0.43	0.01	1.2	0.95	-0.08	1.17	0.63	-0.28	1.15	0.03*	-0.019967	1.11	0.34
	yes	0.2	0.99		0.32	1.4		0.03	1.07		0.05	1.2		0.22	1.17		0.286563	1.58
miRNA 19	no	0.96	0.63	0.51	1.08	0.58	0.17	1.1	0.59	0.01**	0.92	0.53	0.22	1.17	0.57	0.07	1.06275	0.6	0.05
	yes	1.06	0.59		0.75	0.47		0.68	0.55		1.09	0.62		0.94	0.6		1.02188	0.55
miRNA 93	no	0.07	0.6	0.07	0.06	0.59	0.07	0.06	0.58	0.03*	-0.04	0.61	0.51	0.14	0.56	0.05*	0.042022	0.59	0.55
	yes	-0.19	0.41		-0.36	0.51		-0.28	0.43		0.04	0.57		-0.08	0.58		-0.0515625	0.49
*p<0.05; **p<0.01
